# Supplementary material for: Effect of Local Laser Therapy on Plantar Fasciitis: A Meta-Analysis
Source: J Clin Med. 2026 Feb 6;15(3):1307. doi: 10.3390/jcm15031307 (PMC12897976; doi:10.3390/jcm15031307)
Supplement: Supplementary file 1 [file jcm-15-01307-s001.zip]

Archive with 1 entries (1 files):
- jcm-4068061-supplementary.pdf
